# Supplementary material for: Lignin-Modifying Enzymes in Scedosporium Species
Source: J Fungi (Basel). 2023 Jan 12;9(1):105. doi: 10.3390/jof9010105 (PMC9861984; doi:10.3390/jof9010105)
Supplement: Supplementary file 1 [file jof-09-00105-s001.zip]

Archive with 1 entries (1 files):
- jof-2087755-SI.pdf
